# Supplementary material for: Right Atrial Dose Is Associated with Worse Outcome in Patients Undergoing Definitive Stereotactic Body Radiation Therapy for Central Lung Tumors
Source: Cancers (Basel). 2022 Mar 9;14(6):1391. doi: 10.3390/cancers14061391 (PMC8945864; doi:10.3390/cancers14061391)
Supplement: Supplementary file 1 [file cancers-14-01391-s001.zip]

Archive with 1 entries (1 files):
- cancers-1582289-supplementary.pdf
